# Supplementary material for: From Binding to Building: A Squaramide-Based Ion Pair Receptor as an Iniferter for Functional Polymer Synthesis
Source: Molecules. 2025 Aug 13;30(16):3362. doi: 10.3390/molecules30163362 (PMC12388569; doi:10.3390/molecules30163362)
Supplement: Supplementary file 1 [file molecules-30-03362-s001.zip]

Archive with 1 entries (1 files):
- molecules-3771758-supplementary.pdf
